# Supplementary material for: Screening and identification of lncRNAs as potential biomarkers for pulmonary tuberculosis
Source: Sci Rep. 2017 Dec 1;7:16751. doi: 10.1038/s41598-017-17146-y (PMC5711916; doi:10.1038/s41598-017-17146-y)
Supplement: Supplementary file 2 — Supplementary table 3 [file 41598_2017_17146_MOESM2_ESM.xlsx]

## Sheet: Sheet1
Screening and identification of lncRNAs as potential biomarkers for pulmonary tuberculosis
Zhong-liang Chen1 , Li-Liang Wei2 , Li-Ying Shi3 , Meng Li3, Ting-Ting Jiang4, Jing Chen1, Chang-Ming Liu1 , Su Yang1, Hui-hui Tu1, Yu-ting Hu4, Lin Gan4, Lian-Gen Mao1 , Chong Wang1 & Ji-Cheng Li1,4*
1 Institute of Cell Biology, Zhejiang University, Hangzhou 310058, P.R. China. 2 Department of Respiratory Medicine, The Sixth Hospital of Shaoxing, Shaoxing 312000, P.R. China. 3 Department of Clinical Laboratory, Zhejiang Hospital, Hangzhou 310013, P.R. China. 4South China University of Technology School of Medicine, Guangzhou 510006, P.R. China. Correspondence and requests for materials should…
Supplementary Table 3: mRNA and miRNAs associated with lncRNAs according to ceRNA analysis
mRNA and miRNAs associated with NR_038221, NR_003142, and ENST00000570366
ID	Class
NM_001002913	protein_coding
NM_006068	protein_coding
NM_181688	protein_coding
NM_000843	protein_coding
NM_014229	protein_coding
NM_025098	protein_coding
NM_199054	protein_coding
NM_032041	protein_coding
NM_002003	protein_coding
NM_001142495	protein_coding
NM_024092	protein_coding
NM_173815	protein_coding
NM_006589	protein_coding
NM_130797	protein_coding
NM_020064	protein_coding
NM_080668	protein_coding
NM_015458	protein_coding
NM_000330	protein_coding
NM_001137675	protein_coding
NM_198722	protein_coding
NM_004808	protein_coding
NM_024812	protein_coding
NM_181703	protein_coding
NM_000031	protein_coding
NM_033033	protein_coding
NM_016183	protein_coding
NM_017728	protein_coding
NM_153827	protein_coding
NM_000292	protein_coding
NM_198381	protein_coding
NM_153690	protein_coding
NM_152272	protein_coding
NM_006943	protein_coding
NM_022162	protein_coding
NM_153456	protein_coding
NM_000428	protein_coding
NM_002123	protein_coding
NM_001031694	protein_coding
NM_173478	protein_coding
NM_005160	protein_coding
NM_001013690	protein_coding
NM_001164469	protein_coding
NM_000218	protein_coding
NM_005718	protein_coding
NM_001337	protein_coding
NM_006946	protein_coding
NM_006884	protein_coding
NM_005157	protein_coding
NM_000733	protein_coding
NM_145003	protein_coding
NM_178820	protein_coding
NM_004140	protein_coding
NM_173467	protein_coding
NM_015157	protein_coding
NM_022567	protein_coding
NM_145071	protein_coding
NM_004308	protein_coding
NM_018915	protein_coding
NM_001193623	protein_coding
NM_003189	protein_coding
NM_053056	protein_coding
NM_001105248	protein_coding
ENST00000570366	noncoding
NR_003142	noncoding
NM_024756	protein_coding
NM_033409	protein_coding
NM_003062	protein_coding
NM_016433	protein_coding
NM_022153	protein_coding
NM_032317	protein_coding
NM_016641	protein_coding
NM_005161	protein_coding
NM_002184	protein_coding
NM_012429	protein_coding
NM_003559	protein_coding
NM_004319	protein_coding
NM_001101802	protein_coding
NM_004350	protein_coding
ENST00000400368	protein_coding
NM_001678	protein_coding
NM_022737	protein_coding
NM_001006638	protein_coding
NR_038221	noncoding
NM_001097611	protein_coding
NM_014938	protein_coding
hsa-miR-6501-3p	miRNA
hsa-miR-6847-5p	miRNA
hsa-miR-4743-3p	miRNA
hsa-miR-6833-3p	miRNA
hsa-miR-7108-5p	miRNA
hsa-miR-3170	miRNA
hsa-miR-6756-3p	miRNA
hsa-miR-3064-5p	miRNA
hsa-miR-761	miRNA
hsa-miR-3690	miRNA
hsa-miR-34b-5p	miRNA
hsa-miR-34c-5p	miRNA
hsa-miR-6893-5p	miRNA
hsa-miR-4306	miRNA
hsa-miR-4515	miRNA
hsa-miR-378i	miRNA
hsa-miR-6745	miRNA
hsa-miR-3619-3p	miRNA
hsa-miR-6778-3p	miRNA
hsa-miR-6854-5p	miRNA
hsa-miR-449b-5p	miRNA
hsa-miR-185-5p	miRNA
hsa-miR-608	miRNA
hsa-miR-5591-5p	miRNA
hsa-miR-4296	miRNA
hsa-miR-6895-3p	miRNA
hsa-miR-873-5p	miRNA
hsa-miR-4318	miRNA
hsa-miR-888-5p	miRNA
hsa-miR-515-5p	miRNA
hsa-miR-2115-5p	miRNA
hsa-miR-5681b	miRNA
hsa-miR-4521	miRNA
hsa-miR-4768-5p	miRNA
hsa-miR-3680-5p	miRNA
hsa-miR-103a-2-5p	miRNA
hsa-miR-624-3p	miRNA
hsa-miR-4772-5p	miRNA
hsa-miR-6764-3p	miRNA
hsa-miR-6817-3p	miRNA
hsa-miR-6740-3p	miRNA
hsa-miR-4789-3p	miRNA
hsa-miR-592	miRNA
hsa-miR-3614-5p	miRNA
hsa-miR-4269	miRNA
hsa-miR-6753-5p	miRNA
hsa-miR-202-3p	miRNA
hsa-miR-6779-3p	miRNA
hsa-miR-4314	miRNA
hsa-miR-6884-5p	miRNA
hsa-miR-6808-5p	miRNA
hsa-miR-4256	miRNA
hsa-miR-6837-5p	miRNA
hsa-miR-940	miRNA
hsa-miR-4480	miRNA
hsa-miR-519d-5p	miRNA
hsa-miR-6801-3p	miRNA
hsa-miR-2276-3p	miRNA
hsa-miR-33b-3p	miRNA
hsa-miR-4653-5p	miRNA
hsa-miR-6892-3p	miRNA
hsa-miR-6855-5p	miRNA
hsa-miR-6780b-5p	miRNA
hsa-miR-7158-5p	miRNA
hsa-miR-5703	miRNA
hsa-miR-519b-3p	miRNA
hsa-miR-4778-5p	miRNA
hsa-miR-6874-5p	miRNA
hsa-miR-378c	miRNA
hsa-miR-516b-3p	miRNA
hsa-miR-6800-3p	miRNA
hsa-miR-195-5p	miRNA
hsa-miR-7162-5p	miRNA
hsa-miR-6790-3p	miRNA
hsa-miR-6847-3p	miRNA
hsa-miR-378e	miRNA
hsa-miR-483-3p	miRNA
hsa-miR-7110-3p	miRNA
hsa-miR-6752-5p	miRNA
hsa-miR-4447	miRNA
hsa-miR-3182	miRNA
hsa-miR-4271	miRNA
hsa-miR-3611	miRNA
hsa-miR-2278	miRNA
hsa-miR-6737-5p	miRNA
hsa-miR-642a-5p	miRNA
hsa-miR-4723-3p	miRNA
hsa-miR-363-5p	miRNA
hsa-miR-6783-5p	miRNA
hsa-miR-3689c	miRNA
hsa-miR-6883-3p	miRNA
hsa-miR-6809-5p	miRNA
hsa-miR-6506-5p	miRNA
hsa-miR-3150b-3p	miRNA
hsa-miR-4274	miRNA
hsa-miR-4325	miRNA
hsa-miR-6732-5p	miRNA
hsa-miR-4797-3p	miRNA
hsa-miR-6721-5p	miRNA
hsa-miR-4716-3p	miRNA
hsa-miR-5193	miRNA
hsa-miR-4669	miRNA
hsa-miR-4684-5p	miRNA
hsa-miR-7843-5p	miRNA
hsa-miR-497-5p	miRNA
hsa-miR-378d	miRNA
hsa-miR-6868-3p	miRNA
hsa-miR-6511a-5p	miRNA
hsa-miR-424-5p	miRNA
hsa-miR-4650-3p	miRNA
hsa-miR-371a-5p	miRNA
hsa-miR-6868-5p	miRNA
hsa-miR-4644	miRNA
hsa-miR-4778-3p	miRNA
hsa-miR-1248	miRNA
hsa-miR-422a	miRNA
hsa-miR-3134	miRNA
hsa-miR-4724-3p	miRNA
hsa-miR-516a-3p	miRNA
hsa-miR-6826-3p	miRNA
hsa-miR-6794-5p	miRNA
hsa-miR-6842-3p	miRNA
hsa-miR-6132	miRNA
hsa-miR-6867-3p	miRNA
hsa-miR-4265	miRNA
hsa-miR-362-3p	miRNA
hsa-miR-4793-3p	miRNA
hsa-miR-2681-3p	miRNA
hsa-miR-496	miRNA
hsa-miR-4538	miRNA
hsa-miR-575	miRNA
hsa-miR-6836-5p	miRNA
hsa-miR-6722-3p	miRNA
hsa-miR-6818-3p	miRNA
hsa-miR-653-5p	miRNA
hsa-miR-6126	miRNA
hsa-miR-3192-5p	miRNA
hsa-miR-6836-3p	miRNA
hsa-miR-6797-5p	miRNA
hsa-miR-6504-5p	miRNA
hsa-miR-378h	miRNA
hsa-miR-4722-5p	miRNA
hsa-miR-4685-5p	miRNA
hsa-miR-4459	miRNA
hsa-miR-6888-3p	miRNA
hsa-miR-378a-3p	miRNA
hsa-miR-210-5p	miRNA
hsa-miR-221-5p	miRNA
hsa-miR-4675	miRNA
hsa-miR-4322	miRNA
hsa-miR-4708-3p	miRNA
hsa-miR-24-3p	miRNA
hsa-miR-6780a-3p	miRNA
hsa-miR-6825-5p	miRNA
hsa-miR-4329	miRNA
hsa-miR-15b-5p	miRNA
hsa-miR-6726-5p	miRNA
hsa-miR-3664-3p	miRNA
hsa-miR-330-5p	miRNA
hsa-miR-6773-5p	miRNA
hsa-miR-449a	miRNA
hsa-miR-3619-5p	miRNA
hsa-miR-619-5p	miRNA
hsa-miR-128-3p	miRNA
hsa-miR-6838-3p	miRNA
hsa-miR-4257	miRNA
hsa-miR-4448	miRNA
hsa-miR-597-5p	miRNA
hsa-miR-492	miRNA
hsa-miR-4430	miRNA
hsa-miR-571	miRNA
hsa-miR-340-3p	miRNA
hsa-miR-6769b-3p	miRNA
hsa-miR-6829-3p	miRNA
hsa-miR-519c-3p	miRNA
hsa-miR-3158-5p	miRNA
hsa-miR-4742-5p	miRNA
hsa-miR-3127-3p	miRNA
hsa-miR-3202	miRNA
hsa-miR-6883-5p	miRNA
hsa-miR-4708-5p	miRNA
hsa-miR-1227-5p	miRNA
hsa-miR-146b-3p	miRNA
hsa-miR-103a-3p	miRNA
hsa-miR-4472	miRNA
hsa-miR-6757-5p	miRNA
hsa-miR-6838-5p	miRNA
hsa-miR-4731-5p	miRNA
hsa-miR-345-5p	miRNA
hsa-miR-342-5p	miRNA
hsa-miR-2467-5p	miRNA
hsa-miR-6758-5p	miRNA
hsa-miR-6799-5p	miRNA
hsa-miR-27b-5p	miRNA
hsa-miR-7111-3p	miRNA
hsa-miR-6787-3p	miRNA
hsa-miR-5580-5p	miRNA
hsa-miR-1915-3p	miRNA
hsa-miR-4287	miRNA
hsa-miR-6845-5p	miRNA
hsa-miR-7155-5p	miRNA
hsa-miR-4672	miRNA
hsa-miR-4776-5p	miRNA
hsa-miR-544b	miRNA
hsa-miR-92a-2-5p	miRNA
hsa-miR-450a-1-3p	miRNA
hsa-miR-4505	miRNA
hsa-miR-3925-5p	miRNA
hsa-miR-8073	miRNA
hsa-miR-4633-3p	miRNA
hsa-miR-3934-3p	miRNA
hsa-miR-3677-5p	miRNA
hsa-miR-631	miRNA
hsa-miR-4491	miRNA
hsa-miR-668-3p	miRNA
hsa-miR-370-3p	miRNA
hsa-miR-2276-5p	miRNA
hsa-miR-3921	miRNA
hsa-miR-4741	miRNA
hsa-miR-329-3p	miRNA
hsa-miR-5787	miRNA
hsa-miR-1909-3p	miRNA
hsa-miR-1915-5p	miRNA
hsa-miR-4435	miRNA
hsa-miR-2467-3p	miRNA
hsa-miR-6840-3p	miRNA
hsa-miR-4769-3p	miRNA
hsa-miR-1910-5p	miRNA
hsa-miR-6764-5p	miRNA
hsa-miR-6842-5p	miRNA
hsa-miR-3914	miRNA
hsa-miR-6893-3p	miRNA
hsa-miR-587	miRNA
hsa-miR-6511b-5p	miRNA
hsa-miR-34a-5p	miRNA
hsa-miR-6735-5p	miRNA
hsa-miR-335-5p	miRNA
hsa-miR-5588-3p	miRNA
hsa-miR-4417	miRNA
hsa-miR-1207-5p	miRNA
hsa-miR-4649-3p	miRNA
hsa-miR-4713-5p	miRNA
hsa-miR-3616-3p	miRNA
hsa-miR-4469	miRNA
hsa-miR-1304-5p	miRNA
hsa-miR-9500	miRNA
hsa-miR-4514	miRNA
hsa-miR-6819-5p	miRNA
hsa-miR-6828-5p	miRNA
hsa-miR-141-3p	miRNA
hsa-miR-6856-5p	miRNA
hsa-miR-4662a-3p	miRNA
hsa-miR-6510-5p	miRNA
hsa-miR-3605-5p	miRNA
hsa-miR-6747-3p	miRNA
hsa-miR-378b	miRNA
hsa-miR-7515	miRNA
hsa-miR-6728-3p	miRNA
hsa-miR-7109-5p	miRNA
hsa-miR-6749-3p	miRNA
hsa-miR-3936	miRNA
hsa-miR-4320	miRNA
hsa-miR-5695	miRNA
hsa-miR-1827	miRNA
hsa-miR-1273h-5p	miRNA
hsa-miR-30b-3p	miRNA
hsa-miR-3145-5p	miRNA
hsa-miR-6791-3p	miRNA
hsa-miR-4436b-3p	miRNA
hsa-miR-4664-5p	miRNA
hsa-miR-3685	miRNA
hsa-miR-4291	miRNA
hsa-miR-7977	miRNA
hsa-miR-6080	miRNA
hsa-miR-449c-3p	miRNA
hsa-miR-4433b-5p	miRNA
hsa-miR-6513-5p	miRNA
hsa-miR-4451	miRNA
hsa-miR-6729-3p	miRNA
hsa-miR-6768-5p	miRNA
hsa-miR-1249-5p	miRNA
hsa-miR-3064-3p	miRNA
hsa-miR-4771	miRNA
hsa-miR-4763-3p	miRNA
hsa-miR-548au-3p	miRNA
hsa-miR-4685-3p	miRNA
hsa-miR-485-5p	miRNA
hsa-miR-6165	miRNA
hsa-miR-519e-3p	miRNA
hsa-miR-29a-5p	miRNA
hsa-miR-320e	miRNA
hsa-miR-4433a-5p	miRNA
hsa-miR-3689a-3p	miRNA
hsa-miR-6734-3p	miRNA
hsa-miR-646	miRNA
hsa-miR-6810-3p	miRNA
hsa-miR-6715b-5p	miRNA
hsa-miR-3115	miRNA
hsa-miR-4483	miRNA
hsa-miR-107	miRNA
hsa-miR-4690-5p	miRNA
hsa-miR-4717-5p	miRNA
hsa-miR-1972	miRNA
hsa-miR-148a-3p	miRNA
hsa-miR-605-3p	miRNA
hsa-miR-3183	miRNA
hsa-miR-6873-3p	miRNA
hsa-miR-4725-3p	miRNA
hsa-miR-6863	miRNA
hsa-miR-6812-5p	miRNA
hsa-miR-4293	miRNA
hsa-miR-6728-5p	miRNA
hsa-miR-564	miRNA
hsa-miR-4516	miRNA
hsa-miR-942-5p	miRNA
hsa-miR-4324	miRNA
hsa-miR-92a-1-5p	miRNA
hsa-miR-1910-3p	miRNA
hsa-miR-324-3p	miRNA
hsa-miR-204-5p	miRNA
hsa-miR-3922-3p	miRNA
hsa-miR-4779	miRNA
hsa-miR-6879-5p	miRNA
hsa-miR-506-3p	miRNA
hsa-miR-499b-5p	miRNA
hsa-miR-6811-5p	miRNA
hsa-miR-4434	miRNA
hsa-miR-200a-3p	miRNA
hsa-miR-211-5p	miRNA
hsa-miR-4784	miRNA
hsa-miR-1273h-3p	miRNA
hsa-miR-5690	miRNA
hsa-miR-5011-3p	miRNA
hsa-miR-29b-1-5p	miRNA
hsa-miR-6862-3p	miRNA
hsa-miR-4436b-5p	miRNA
hsa-miR-1265	miRNA
hsa-miR-378f	miRNA
hsa-miR-5572	miRNA
hsa-miR-7113-3p	miRNA
hsa-miR-515-3p	miRNA
hsa-miR-140-3p	miRNA
hsa-miR-6780a-5p	miRNA
hsa-miR-6802-3p	miRNA
hsa-miR-15a-5p	miRNA
hsa-miR-6770-5p	miRNA
hsa-miR-642b-5p	miRNA
hsa-miR-625-5p	miRNA
hsa-miR-3622b-5p	miRNA
hsa-miR-3912-5p	miRNA
hsa-miR-1236-3p	miRNA
hsa-miR-214-3p	miRNA
hsa-miR-514a-5p	miRNA
hsa-miR-877-3p	miRNA
hsa-miR-6752-3p	miRNA
hsa-miR-6724-5p	miRNA
hsa-miR-27b-3p	miRNA
hsa-miR-124-3p	miRNA
hsa-miR-197-3p	miRNA
hsa-miR-1913	miRNA
hsa-miR-326	miRNA
hsa-miR-296-5p	miRNA
hsa-miR-4633-5p	miRNA
hsa-miR-4676-5p	miRNA
hsa-miR-5693	miRNA
hsa-miR-519e-5p	miRNA
hsa-miR-4290	miRNA
hsa-miR-4714-5p	miRNA
hsa-miR-148b-3p	miRNA
hsa-miR-3176	miRNA
hsa-miR-4736	miRNA
hsa-miR-6500-5p	miRNA
hsa-miR-7854-3p	miRNA
hsa-miR-3652	miRNA
hsa-miR-6817-5p	miRNA
hsa-miR-4768-3p	miRNA
hsa-miR-6824-3p	miRNA
hsa-miR-502-5p	miRNA
hsa-miR-4519	miRNA
hsa-miR-548v	miRNA
hsa-miR-5582-5p	miRNA
hsa-miR-16-5p	miRNA
hsa-miR-3661	miRNA
hsa-miR-3689b-3p	miRNA
hsa-miR-4453	miRNA
hsa-miR-143-5p	miRNA
hsa-miR-5187-5p	miRNA
hsa-miR-613	miRNA
hsa-miR-1293	miRNA
hsa-miR-6500-3p	miRNA
hsa-miR-4632-5p	miRNA
hsa-miR-6784-3p	miRNA
hsa-miR-1-5p	miRNA
hsa-miR-27a-3p	miRNA
hsa-miR-6779-5p	miRNA
hsa-miR-512-5p	miRNA
hsa-miR-134-3p	miRNA
hsa-miR-1200	miRNA
hsa-miR-152-3p	miRNA
hsa-miR-210-3p	miRNA
hsa-miR-6762-5p	miRNA
hsa-miR-191-5p	miRNA
hsa-miR-1976	miRNA
hsa-miR-3124-3p	miRNA
mRNA and miRNAs associated with NR_038221
ID	Class
NM_006068	protein_coding
NM_000843	protein_coding
NM_014229	protein_coding
NM_025098	protein_coding
NM_199054	protein_coding
NM_032041	protein_coding
NM_002003	protein_coding
NM_001142495	protein_coding
NM_024092	protein_coding
NM_173815	protein_coding
NM_006589	protein_coding
NM_130797	protein_coding
NM_080668	protein_coding
NM_015458	protein_coding
NM_000330	protein_coding
NM_001137675	protein_coding
NM_198722	protein_coding
NM_004808	protein_coding
NM_024812	protein_coding
NM_181703	protein_coding
NM_000031	protein_coding
NM_033033	protein_coding
NM_016183	protein_coding
NM_017728	protein_coding
NM_153827	protein_coding
NM_000292	protein_coding
NM_198381	protein_coding
NM_153690	protein_coding
NM_152272	protein_coding
NM_006943	protein_coding
NM_022162	protein_coding
NM_153456	protein_coding
NM_000428	protein_coding
NM_002123	protein_coding
NM_001031694	protein_coding
NM_173478	protein_coding
NM_005160	protein_coding
NM_001013690	protein_coding
NM_001164469	protein_coding
NM_000218	protein_coding
NM_005718	protein_coding
NM_001337	protein_coding
NM_006946	protein_coding
NM_006884	protein_coding
NM_005157	protein_coding
NM_000733	protein_coding
NM_178820	protein_coding
NM_004140	protein_coding
NM_173467	protein_coding
NM_015157	protein_coding
NM_022567	protein_coding
NM_145071	protein_coding
NM_004308	protein_coding
NM_018915	protein_coding
NM_001193623	protein_coding
NM_053056	protein_coding
NM_003189	protein_coding
NM_001105248	protein_coding
NM_024756	protein_coding
NM_033409	protein_coding
NM_003062	protein_coding
NM_016433	protein_coding
NM_022153	protein_coding
NM_016641	protein_coding
NM_005161	protein_coding
NM_032317	protein_coding
NM_002184	protein_coding
NM_012429	protein_coding
NM_003559	protein_coding
NM_004319	protein_coding
NM_001101802	protein_coding
NM_004350	protein_coding
NM_001678	protein_coding
NM_022737	protein_coding
NM_001006638	protein_coding
NR_038221	noncoding
NM_001097611	protein_coding
NM_014938	protein_coding
hsa-miR-6501-3p	miRNA
hsa-miR-6847-5p	miRNA
hsa-miR-4743-3p	miRNA
hsa-miR-6833-3p	miRNA
hsa-miR-7108-5p	miRNA
hsa-miR-3170	miRNA
hsa-miR-6756-3p	miRNA
hsa-miR-3064-5p	miRNA
hsa-miR-761	miRNA
hsa-miR-3690	miRNA
hsa-miR-34b-5p	miRNA
hsa-miR-34c-5p	miRNA
hsa-miR-6893-5p	miRNA
hsa-miR-4306	miRNA
hsa-miR-4515	miRNA
hsa-miR-378i	miRNA
hsa-miR-3619-3p	miRNA
hsa-miR-6778-3p	miRNA
hsa-miR-6854-5p	miRNA
hsa-miR-449b-5p	miRNA
hsa-miR-185-5p	miRNA
hsa-miR-608	miRNA
hsa-miR-5591-5p	miRNA
hsa-miR-4296	miRNA
hsa-miR-6895-3p	miRNA
hsa-miR-873-5p	miRNA
hsa-miR-4318	miRNA
hsa-miR-888-5p	miRNA
hsa-miR-515-5p	miRNA
hsa-miR-2115-5p	miRNA
hsa-miR-5681b	miRNA
hsa-miR-4521	miRNA
hsa-miR-4768-5p	miRNA
hsa-miR-3680-5p	miRNA
hsa-miR-103a-2-5p	miRNA
hsa-miR-624-3p	miRNA
hsa-miR-4772-5p	miRNA
hsa-miR-6764-3p	miRNA
hsa-miR-6817-3p	miRNA
hsa-miR-6740-3p	miRNA
hsa-miR-4789-3p	miRNA
hsa-miR-592	miRNA
hsa-miR-3614-5p	miRNA
hsa-miR-4269	miRNA
hsa-miR-6753-5p	miRNA
hsa-miR-202-3p	miRNA
hsa-miR-6779-3p	miRNA
hsa-miR-4314	miRNA
hsa-miR-6808-5p	miRNA
hsa-miR-4256	miRNA
hsa-miR-6837-5p	miRNA
hsa-miR-940	miRNA
hsa-miR-4480	miRNA
hsa-miR-519d-5p	miRNA
hsa-miR-6801-3p	miRNA
hsa-miR-2276-3p	miRNA
hsa-miR-33b-3p	miRNA
hsa-miR-4653-5p	miRNA
hsa-miR-6892-3p	miRNA
hsa-miR-6855-5p	miRNA
hsa-miR-6780b-5p	miRNA
hsa-miR-7158-5p	miRNA
hsa-miR-5703	miRNA
hsa-miR-519b-3p	miRNA
hsa-miR-4778-5p	miRNA
hsa-miR-6874-5p	miRNA
hsa-miR-378c	miRNA
hsa-miR-516b-3p	miRNA
hsa-miR-6800-3p	miRNA
hsa-miR-195-5p	miRNA
hsa-miR-7162-5p	miRNA
hsa-miR-6790-3p	miRNA
hsa-miR-6847-3p	miRNA
hsa-miR-378e	miRNA
hsa-miR-483-3p	miRNA
hsa-miR-7110-3p	miRNA
hsa-miR-6752-5p	miRNA
hsa-miR-4447	miRNA
hsa-miR-3182	miRNA
hsa-miR-4271	miRNA
hsa-miR-3611	miRNA
hsa-miR-2278	miRNA
hsa-miR-6737-5p	miRNA
hsa-miR-642a-5p	miRNA
hsa-miR-4723-3p	miRNA
hsa-miR-6883-3p	miRNA
hsa-miR-6809-5p	miRNA
hsa-miR-6506-5p	miRNA
hsa-miR-4274	miRNA
hsa-miR-4325	miRNA
hsa-miR-6732-5p	miRNA
hsa-miR-4797-3p	miRNA
hsa-miR-6721-5p	miRNA
hsa-miR-4716-3p	miRNA
hsa-miR-5193	miRNA
hsa-miR-4669	miRNA
hsa-miR-4684-5p	miRNA
hsa-miR-7843-5p	miRNA
hsa-miR-497-5p	miRNA
hsa-miR-378d	miRNA
hsa-miR-6868-3p	miRNA
hsa-miR-6511a-5p	miRNA
hsa-miR-424-5p	miRNA
hsa-miR-4650-3p	miRNA
hsa-miR-371a-5p	miRNA
hsa-miR-6868-5p	miRNA
hsa-miR-4644	miRNA
hsa-miR-4778-3p	miRNA
hsa-miR-1248	miRNA
hsa-miR-422a	miRNA
hsa-miR-3134	miRNA
hsa-miR-4724-3p	miRNA
hsa-miR-516a-3p	miRNA
hsa-miR-6826-3p	miRNA
hsa-miR-6794-5p	miRNA
hsa-miR-6842-3p	miRNA
hsa-miR-6132	miRNA
hsa-miR-6867-3p	miRNA
hsa-miR-4265	miRNA
hsa-miR-362-3p	miRNA
hsa-miR-4793-3p	miRNA
hsa-miR-496	miRNA
hsa-miR-4538	miRNA
hsa-miR-575	miRNA
hsa-miR-6836-5p	miRNA
hsa-miR-6818-3p	miRNA
hsa-miR-653-5p	miRNA
hsa-miR-6126	miRNA
hsa-miR-3192-5p	miRNA
hsa-miR-6836-3p	miRNA
hsa-miR-6797-5p	miRNA
hsa-miR-6504-5p	miRNA
hsa-miR-378h	miRNA
hsa-miR-4722-5p	miRNA
hsa-miR-4685-5p	miRNA
hsa-miR-4459	miRNA
hsa-miR-6888-3p	miRNA
hsa-miR-378a-3p	miRNA
hsa-miR-210-5p	miRNA
hsa-miR-221-5p	miRNA
hsa-miR-4322	miRNA
hsa-miR-4708-3p	miRNA
hsa-miR-24-3p	miRNA
hsa-miR-6780a-3p	miRNA
hsa-miR-6825-5p	miRNA
hsa-miR-4329	miRNA
hsa-miR-15b-5p	miRNA
hsa-miR-6726-5p	miRNA
hsa-miR-3664-3p	miRNA
hsa-miR-330-5p	miRNA
hsa-miR-6773-5p	miRNA
hsa-miR-449a	miRNA
hsa-miR-3619-5p	miRNA
hsa-miR-619-5p	miRNA
hsa-miR-6838-3p	miRNA
hsa-miR-4257	miRNA
hsa-miR-4448	miRNA
hsa-miR-597-5p	miRNA
hsa-miR-492	miRNA
hsa-miR-4430	miRNA
hsa-miR-571	miRNA
hsa-miR-340-3p	miRNA
hsa-miR-6769b-3p	miRNA
hsa-miR-6829-3p	miRNA
hsa-miR-519c-3p	miRNA
hsa-miR-3158-5p	miRNA
hsa-miR-4742-5p	miRNA
hsa-miR-3127-3p	miRNA
hsa-miR-3202	miRNA
hsa-miR-4708-5p	miRNA
hsa-miR-146b-3p	miRNA
hsa-miR-103a-3p	miRNA
hsa-miR-4472	miRNA
hsa-miR-6757-5p	miRNA
hsa-miR-6838-5p	miRNA
hsa-miR-4731-5p	miRNA
hsa-miR-345-5p	miRNA
hsa-miR-342-5p	miRNA
hsa-miR-2467-5p	miRNA
hsa-miR-6758-5p	miRNA
hsa-miR-6799-5p	miRNA
hsa-miR-27b-5p	miRNA
hsa-miR-7111-3p	miRNA
hsa-miR-6787-3p	miRNA
hsa-miR-5580-5p	miRNA
hsa-miR-1915-3p	miRNA
hsa-miR-4287	miRNA
hsa-miR-7155-5p	miRNA
hsa-miR-4672	miRNA
hsa-miR-4776-5p	miRNA
hsa-miR-544b	miRNA
hsa-miR-450a-1-3p	miRNA
hsa-miR-4505	miRNA
hsa-miR-8073	miRNA
hsa-miR-4633-3p	miRNA
hsa-miR-3934-3p	miRNA
hsa-miR-3677-5p	miRNA
hsa-miR-631	miRNA
hsa-miR-4491	miRNA
hsa-miR-668-3p	miRNA
hsa-miR-370-3p	miRNA
hsa-miR-2276-5p	miRNA
hsa-miR-3921	miRNA
hsa-miR-329-3p	miRNA
hsa-miR-5787	miRNA
hsa-miR-1915-5p	miRNA
hsa-miR-4435	miRNA
hsa-miR-2467-3p	miRNA
hsa-miR-6840-3p	miRNA
hsa-miR-4769-3p	miRNA
hsa-miR-1910-5p	miRNA
hsa-miR-6764-5p	miRNA
hsa-miR-6842-5p	miRNA
hsa-miR-3914	miRNA
hsa-miR-6893-3p	miRNA
hsa-miR-587	miRNA
hsa-miR-6511b-5p	miRNA
hsa-miR-34a-5p	miRNA
hsa-miR-6735-5p	miRNA
hsa-miR-335-5p	miRNA
hsa-miR-5588-3p	miRNA
hsa-miR-4417	miRNA
hsa-miR-1207-5p	miRNA
hsa-miR-4649-3p	miRNA
hsa-miR-4713-5p	miRNA
hsa-miR-3616-3p	miRNA
hsa-miR-4469	miRNA
hsa-miR-9500	miRNA
hsa-miR-4514	miRNA
hsa-miR-6819-5p	miRNA
hsa-miR-6828-5p	miRNA
hsa-miR-141-3p	miRNA
hsa-miR-6856-5p	miRNA
hsa-miR-4662a-3p	miRNA
hsa-miR-3605-5p	miRNA
hsa-miR-6747-3p	miRNA
hsa-miR-378b	miRNA
hsa-miR-7515	miRNA
hsa-miR-7109-5p	miRNA
hsa-miR-6749-3p	miRNA
hsa-miR-3936	miRNA
hsa-miR-4320	miRNA
hsa-miR-5695	miRNA
hsa-miR-1827	miRNA
hsa-miR-3145-5p	miRNA
hsa-miR-6791-3p	miRNA
hsa-miR-4436b-3p	miRNA
hsa-miR-4664-5p	miRNA
hsa-miR-3685	miRNA
hsa-miR-4291	miRNA
hsa-miR-7977	miRNA
hsa-miR-6080	miRNA
hsa-miR-449c-3p	miRNA
hsa-miR-4433b-5p	miRNA
hsa-miR-6513-5p	miRNA
hsa-miR-4451	miRNA
hsa-miR-6729-3p	miRNA
hsa-miR-6768-5p	miRNA
hsa-miR-1249-5p	miRNA
hsa-miR-3064-3p	miRNA
hsa-miR-4771	miRNA
hsa-miR-4763-3p	miRNA
hsa-miR-548au-3p	miRNA
hsa-miR-4685-3p	miRNA
hsa-miR-6165	miRNA
hsa-miR-519e-3p	miRNA
hsa-miR-29a-5p	miRNA
hsa-miR-320e	miRNA
hsa-miR-4433a-5p	miRNA
hsa-miR-6734-3p	miRNA
hsa-miR-646	miRNA
hsa-miR-6810-3p	miRNA
hsa-miR-6715b-5p	miRNA
hsa-miR-3115	miRNA
hsa-miR-4483	miRNA
hsa-miR-107	miRNA
hsa-miR-4690-5p	miRNA
hsa-miR-4717-5p	miRNA
hsa-miR-1972	miRNA
hsa-miR-605-3p	miRNA
hsa-miR-3183	miRNA
hsa-miR-6873-3p	miRNA
hsa-miR-4725-3p	miRNA
hsa-miR-6863	miRNA
hsa-miR-6812-5p	miRNA
hsa-miR-4293	miRNA
hsa-miR-6728-5p	miRNA
hsa-miR-564	miRNA
hsa-miR-4516	miRNA
hsa-miR-942-5p	miRNA
hsa-miR-4324	miRNA
hsa-miR-92a-1-5p	miRNA
hsa-miR-1910-3p	miRNA
hsa-miR-204-5p	miRNA
hsa-miR-3922-3p	miRNA
hsa-miR-4779	miRNA
hsa-miR-6879-5p	miRNA
hsa-miR-506-3p	miRNA
hsa-miR-499b-5p	miRNA
hsa-miR-6811-5p	miRNA
hsa-miR-4434	miRNA
hsa-miR-200a-3p	miRNA
hsa-miR-211-5p	miRNA
hsa-miR-1273h-3p	miRNA
hsa-miR-5690	miRNA
hsa-miR-5011-3p	miRNA
hsa-miR-29b-1-5p	miRNA
hsa-miR-6862-3p	miRNA
hsa-miR-4436b-5p	miRNA
hsa-miR-1265	miRNA
hsa-miR-378f	miRNA
hsa-miR-5572	miRNA
hsa-miR-515-3p	miRNA
hsa-miR-140-3p	miRNA
hsa-miR-6802-3p	miRNA
hsa-miR-15a-5p	miRNA
hsa-miR-6770-5p	miRNA
hsa-miR-642b-5p	miRNA
hsa-miR-625-5p	miRNA
hsa-miR-3622b-5p	miRNA
hsa-miR-3912-5p	miRNA
hsa-miR-1236-3p	miRNA
hsa-miR-214-3p	miRNA
hsa-miR-514a-5p	miRNA
hsa-miR-877-3p	miRNA
hsa-miR-6752-3p	miRNA
hsa-miR-6724-5p	miRNA
hsa-miR-27b-3p	miRNA
hsa-miR-124-3p	miRNA
hsa-miR-326	miRNA
hsa-miR-296-5p	miRNA
hsa-miR-4633-5p	miRNA
hsa-miR-4676-5p	miRNA
hsa-miR-5693	miRNA
hsa-miR-519e-5p	miRNA
hsa-miR-4290	miRNA
hsa-miR-4714-5p	miRNA
hsa-miR-3176	miRNA
hsa-miR-4736	miRNA
hsa-miR-6500-5p	miRNA
hsa-miR-7854-3p	miRNA
hsa-miR-3652	miRNA
hsa-miR-6817-5p	miRNA
hsa-miR-4768-3p	miRNA
hsa-miR-6824-3p	miRNA
hsa-miR-502-5p	miRNA
hsa-miR-4519	miRNA
hsa-miR-548v	miRNA
hsa-miR-5582-5p	miRNA
hsa-miR-16-5p	miRNA
hsa-miR-3661	miRNA
hsa-miR-4453	miRNA
hsa-miR-143-5p	miRNA
hsa-miR-5187-5p	miRNA
hsa-miR-613	miRNA
hsa-miR-1293	miRNA
hsa-miR-6500-3p	miRNA
hsa-miR-4632-5p	miRNA
hsa-miR-6784-3p	miRNA
hsa-miR-1-5p	miRNA
hsa-miR-27a-3p	miRNA
hsa-miR-512-5p	miRNA
hsa-miR-134-3p	miRNA
hsa-miR-1200	miRNA
hsa-miR-210-3p	miRNA
hsa-miR-191-5p	miRNA
hsa-miR-1976	miRNA
hsa-miR-3124-3p	miRNA
